# Supplementary material for: Naïve CD8+ T-Cells Engage a Versatile Metabolic Program Upon Activation in Humans and Differ Energetically From Memory CD8+ T-Cells
Source: Front Immunol. 2018 Dec 21;9:2736. doi: 10.3389/fimmu.2018.02736 (PMC6308131; doi:10.3389/fimmu.2018.02736)
Supplement: Supplementary file 4 [file Table_1.xlsx]

## Sheet: S2 Gene expression
Multi group comparison by subpopulations
				Mean relative expression
genes	Module	p-value	p-value summary	N	CM	TM	EM	EMRA
ABCA1	Metab	0.255786	ns	-0.00037855	0.00023857	-0.00056467	0.00126932	-0.00056467
ACACA	Metab	0.415412	ns	-0.00363671	0.00912442	0.000627044	-0.00247707	-0.00363766
ACACB	Metab	0.293429	ns	0.00159236	-4.21139e-05	-0.00106397	3.28928e-05	-0.000519164
ACADS	Metab	0.491642	ns	-0.00402423	0.00404062	0.00104772	-0.00438438	0.00332027
ACLY	Metab	0.110227	ns	-0.00255565	-0.00162472	0.000859177	-0.00228575	0.00560693
AKT1	Sign	0.0606884	ns	-0.00670259	-0.00590521	0.000532606	-0.000735864	0.0128111
AQP9	Metab	0.485767	ns	-9.44502e-05	-0.000318727	-0.000318727	0.00105063	-0.000318727
ARG1	Metab	0.486345	ns	-0.00121427	0.00430284	-0.000813811	-0.00151153	-0.000763231
ARNT	Metab	0.0402239	*	-0.00145947	-0.00569921	0.00271491	-0.00857406	0.0130178
ATF1	TF	0.45742	ns	-0.00511849	-0.00216274	0.00951884	0.00172684	-0.00396445
B3GAT1	Senesc	0.465766	ns	-0.000933888	0.000337899	-0.00127976	0.0033991	-0.00152334
BAG3	Apopt	0.227686	ns	-0.00063314	0.000259398	0.000376483	5.97007e-05	-6.24419e-05
BAG6	Apopt	0.168042	ns	-0.00886051	0.0074483	0.00132759	-0.00597766	0.00606227
BATF	Sign	0.220107	ns	-0.00319999	-0.000204028	0.00204415	0.0067346	-0.00537475
BAX	Apopt	0.764893	ns	0.0019251	-0.000144995	-0.00342042	0.00135536	0.000284952
BCL10	Apopt	0.551307	ns	0.00114818	-0.00472767	-0.00373091	6.3946e-05	0.00724645
BCL2L1 (Bcl-XL)	Apopt	0.043704	*	-0.00227047	-0.00123209	0.00656456	-0.000791518	-0.00227047
BCL2L11 (BIM)	Apopt	0.0551718	ns	-0.0118933	-0.010689	-0.00820464	0.00194491	0.028842
BCL6	TF	0.714061	ns	-0.00643492	-0.00179934	0.00562303	-0.00347107	0.00608229
BECN1	Metab	0.0534534	ns	-0.0171113	-0.0205211	0.000696356	0.0170492	0.0198869
CASP8	Apopt	0.347222	ns	-0.011238	0.00720524	0.00030083	-0.0018181	0.00555003
CD27	Activ	0.262009	ns	1.2562e-05	0.00763594	0.0040711	-0.00832253	-0.00339706
CD5	Activ	0.822795	ns	0.02081	-0.00590692	-0.0144048	0.00751839	-0.00801662
CDC42	Prol	0.151493	ns	-0.111991	-0.0655522	-0.0334641	-0.00051992	0.211527
CDCA4	Prol	0.416708	ns	-1.29299e-05	-1.29299e-05	-1.29299e-05	5.17196e-05	-1.29299e-05
CDKN1A	Prol	0.156899	ns	-0.00681609	-0.000993296	0.00285484	4.8254e-06	0.00494972
CDKN1B	Prol	0.0200569	*	-0.0343993	-0.0113702	0.0139714	0.0262918	0.00550627
CFLAR (FLIP)	Apopt	0.113698	ns	-0.00812576	-0.00709316	-0.00990744	0.00444088	0.0206854
CPT1A	Metab	0.757019	ns	0.00255633	-0.00187675	0.000815529	-0.00150921	1.41108e-05
CTLA4	Inhib	0.242965	ns	-0.0139458	0.00339561	-0.00295724	0.00233562	0.0111718
DGAT1	Metab	0.105897	ns	-0.0023448	-0.00186515	-0.00123062	0.000369717	0.00507084
DLAT	Metab	0.275956	ns	-0.0083661	0.00600824	-0.00950276	0.000334646	0.011526
DUSP4	Sign	0.0856994	ns	-0.0167945	-0.0010571	0.0148866	0.00744851	-0.0044835
DUSP5	Sign	0.594596	ns	0.0666544	-0.153507	-0.176875	0.383249	-0.119522
DUSP6	Sign	0.38922	ns	-0.00702724	0.0012631	0.0057189	-0.00344074	0.00348598
ECHS1	Metab	0.500352	ns	-0.0012129	0.000562044	-0.0037378	0.00145293	0.00293573
EOMES	TF	0.0204563	*	-0.0332803	-0.0193504	0.00504535	0.010485	0.0371004
FAS	ACtiv	0.0527567	ns	-0.013187	-0.00187263	0.0169671	0.000634882	-0.00254238
FASLG	Activ	0.0124656	*	-0.0167763	-0.00950302	0.00221462	0.00877925	0.0152855
FASN	Metab	0.542791	ns	-0.000134131	-0.00020934	-0.000559971	0.000604582	0.000298859
FOXO1	TF	0.310625	ns	-0.0227381	0.0101201	0.0135611	0.0047222	-0.00566524
FOXO3	TF	0.428212	ns	-0.00131927	-0.00114021	-0.000392733	0.00083823	0.00201398
FOXP1	Prol	0.598145	ns	-0.0103338	0.0182173	-0.0237346	0.0157735	7.7566e-05
G6PD	Metab	0.86604	ns	0.000492166	-0.000166704	0.000197246	0.000107216	-0.000629924
GLS2	Metab	0.429571	ns	-0.00345026	0.00296508	-0.0035109	0.00527078	-0.00127469
GLUL	Metab	0.332896	ns	-0.0141763	-0.0122346	0.00805946	0.00722628	0.0111252
GPAM	Metab	0.255063	ns	-0.000596256	-0.000735969	8.291e-06	0.00233847	-0.00101454
GPI	Metab	0.651196	ns	0.00245671	-0.000869403	-0.00330571	-0.00223933	0.00395772
HIF1A	Metab	0.037405	*	-0.0351081	-0.0246784	-0.00558859	0.0133074	0.0520676
HK2	Metab	0.857242	ns	-0.00568533	0.000672573	-0.00242881	0.0084699	-0.00102836
HMGCR	Metab	0.382537	ns	0.00296626	-0.00180411	-0.00378304	0.00691588	-0.00429502
ID2	Prol	0.000106465	***	-0.054679	-0.0262026	0.00893732	0.0222972	0.049647
IDH3A	Metab	0.360159	ns	-0.013128	-0.0037615	-0.00467806	0.0253515	-0.00378392
IDH3B	Metab	0.408619	ns	-0.0106115	-0.00599899	-0.00487397	0.000255251	0.0212292
IDO1	Metab	0.47119	ns	-0.00189575	0.0026696	-0.000928364	0.00205026	-0.00189575
IDO2	Metab	0.597433	ns	-0.00122914	0.00208427	-0.00122961	0.00160409	-0.00122961
IL15RA	Recep	0.835633	ns	-0.00120927	-0.000249049	-0.000669512	0.000117903	0.00200993
IL2RA	Recep	0.686723	ns	-0.00231139	0.00355574	0.000416565	-0.00149305	-0.000167859
IL2RB	Recep	0.000580838	***	-0.0209358	-0.0107374	-0.00258247	-0.0053604	0.0396161
IL2RG	Recep	0.0933034	ns	-0.0455933	-0.0353826	0.000317366	0.00222488	0.0784335
IL6R	Recep	0.446297	ns	-0.000356934	0.00805377	-0.00260475	-0.000217285	-0.0048748
IRF1	TF	0.0318497	*	-0.0224644	-0.0142639	-0.00722734	0.00998567	0.03397
IRF4	TF	0.0584671	ns	-0.0115179	0.00188955	-0.00384652	0.0125619	0.000912972
KLRG1	Activ	0.0685578	ns	-0.00385155	-0.00368752	-0.00275115	0.00184185	0.00844839
LAG3	Activ	0.0998159	ns	-0.00203849	-0.0040508	0.00622569	0.00266114	-0.00279754
LAMP1	Activ	0.644451	ns	-0.0059072	0.00190195	-0.00242657	0.000680573	0.00575123
LDHA	Metab	0.00306532	**	-0.0750683	-0.0555343	-0.0199994	0.0596121	0.0909899
MAPK3	Sign	0.0303099	*	-0.000318995	-0.000678517	-0.00159112	-0.00159112	0.00417975
MDH2	Metab	0.837468	ns	-0.00192804	0.00225827	-0.00194005	0.00273264	-0.00112282
MKI67	Prol	0.721558	ns	-0.00616417	-0.0030455	0.00810121	-0.00190771	0.00301615
MTOR	Sign	0.4462	ns	-0.00569783	-0.0022217	1.343e-05	0.00665014	0.00125595
MX1	Activ	0.481182	ns	-0.00147023	0.0028077	0.000295458	0.000163832	-0.00179677
MYC	TF	0.13155	ns	0.0112191	-0.000330797	-0.00632066	0.00261899	-0.00718659
NFATC1	TF	0.0440514	*	-0.00287806	-0.000214577	0.00689571	-0.00149411	-0.00230896
PGAM2	Metab	0.422652	ns	-0.00166833	0.000832281	-0.000302885	0.00240579	-0.00126686
PKM	Metab	0.952666	ns	0.00117826	-0.00732393	0.000799252	-0.00249668	0.00784312
PPARGC1A	Metab	0.705291	ns	4.2309e-05	-0.000128619	1.1973e-05	0.000202958	-0.000128619
PRDM1	TF	0.270696	ns	-0.00560421	-0.00349819	-0.00582418	0.00774222	0.00718437
PRKAA1	TF	0.411254	ns	-0.00912899	0.00345554	0.00564124	0.00673038	-0.00669816
RAPTOR	Sign	0.376142	ns	-0.00848499	-0.00063998	-0.00183154	0.0107153	0.000241208
RICTOR	Sign	0.00203912	**	-0.00376638	-0.00596564	-0.00436433	-0.0018916	0.015988
RPS6KB1	Sign	0.132649	ns	-0.00223569	0.000313006	0.00031397	-0.00637627	0.00798498
SLC16A3	Metab	0.390556	ns	-0.0097474	0.00638741	-0.00814072	-0.00523444	0.0167352
SLC2A1	Metab	0.00346693	**	-0.025186	-0.0219803	-0.0137444	0.0340381	0.0268726
SREBF1	Metab	0.315577	ns	0.00551457	-0.000650468	-0.00233949	0.000518933	-0.00304354
SREBF2	Metab	0.951488	ns	-3.4364e-05	0.00226119	0.00197316	-0.000459106	-0.0037409
STAT3	TF	0.0941845	ns	-0.0127744	0.00481665	-0.00972467	0.0156363	0.00204608
STAT4	TF	0.0229957	*	-0.028117	-0.00686693	-0.00113568	0.0113448	0.0247747
TBX21	TF	0.00188263	**	-0.0178842	-0.0130054	-0.00933612	0.000272422	0.0399533
TKT	Metab	0.481524	ns	0.00023457	-0.00191304	0.00308597	0.00745239	-0.00885991
TPI1	Metab	0.00492806	**	-0.0256359	-0.00620119	-0.0145518	0.00757593	0.038813
VHL	Metab	0.224345	ns	-0.0384607	-0.030787	-0.0285536	0.112913	-0.0151116

## Sheet: S3 Basal metabolism
Assay	Subset 1	Raw Value	Normalized Value	Subset 2	Raw Value	Normalized Value	pValue
Glucose uptake	N	505.1	1	CM	931.1	1.827	***
Glucose uptake	CM	931.1	1.827	CM	931.1	1.827	-----
Glucose uptake	TM	677.4	1.35	CM	931.1	1.827	***
Glucose uptake	EM	692.5	1.383	CM	931.1	1.827	***
Glucose uptake	EMRA	618.7	1.239	CM	931.1	1.827	***
Glucose uptake	N	505.1	1	EM	692.5	1.383	**
Glucose uptake	CM	931.1	1.827	EM	692.5	1.383	***
Glucose uptake	TM	677.4	1.35	EM	692.5	1.383	ns
Glucose uptake	EM	692.5	1.383	EM	692.5	1.383	-----
Glucose uptake	EMRA	618.7	1.239	EM	692.5	1.383	ns
Glucose uptake	N	505.1	1	N	505.1	1	-----
Glucose uptake	CM	931.1	1.827	N	505.1	1	***
Glucose uptake	TM	677.4	1.35	N	505.1	1	*
Glucose uptake	EM	692.5	1.383	N	505.1	1	**
Glucose uptake	EMRA	618.7	1.239	N	505.1	1	ns
Glucose uptake	N	505.1	1	EMRA	618.7	1.239	ns
Glucose uptake	CM	931.1	1.827	EMRA	618.7	1.239	***
Glucose uptake	TM	677.4	1.35	EMRA	618.7	1.239	ns
Glucose uptake	EM	692.5	1.383	EMRA	618.7	1.239	ns
Glucose uptake	EMRA	618.7	1.239	EMRA	618.7	1.239	-----
Glucose uptake	N	505.1	1	TM	677.4	1.35	*
Glucose uptake	CM	931.1	1.827	TM	677.4	1.35	***
Glucose uptake	TM	677.4	1.35	TM	677.4	1.35	-----
Glucose uptake	EM	692.5	1.383	TM	677.4	1.35	ns
Glucose uptake	EMRA	618.7	1.239	TM	677.4	1.35	ns
Fatty acid uptake	N	16899	1	CM	20649	1.233	***
Fatty acid uptake	CM	20649	1.233	CM	20649	1.233	-----
Fatty acid uptake	TM	21413	1.351	CM	20649	1.233	***
Fatty acid uptake	EM	21863	1.357	CM	20649	1.233	***
Fatty acid uptake	EMRA	21443	1.331	CM	20649	1.233	***
Fatty acid uptake	N	16899	1	EM	21863	1.357	***
Fatty acid uptake	CM	20649	1.233	EM	21863	1.357	***
Fatty acid uptake	TM	21413	1.351	EM	21863	1.357	ns
Fatty acid uptake	EM	21863	1.357	EM	21863	1.357	-----
Fatty acid uptake	EMRA	21443	1.331	EM	21863	1.357	ns
Fatty acid uptake	N	16899	1	N	16899	1	-----
Fatty acid uptake	CM	20649	1.233	N	16899	1	***
Fatty acid uptake	TM	21413	1.351	N	16899	1	***
Fatty acid uptake	EM	21863	1.357	N	16899	1	***
Fatty acid uptake	EMRA	21443	1.331	N	16899	1	***
Fatty acid uptake	N	16899	1	EMRA	21443	1.331	***
Fatty acid uptake	CM	20649	1.233	EMRA	21443	1.331	***
Fatty acid uptake	TM	21413	1.351	EMRA	21443	1.331	ns
Fatty acid uptake	EM	21863	1.357	EMRA	21443	1.331	ns
Fatty acid uptake	EMRA	21443	1.331	EMRA	21443	1.331	-----
Fatty acid uptake	N	16899	1	TM	21413	1.351	***
Fatty acid uptake	CM	20649	1.233	TM	21413	1.351	***
Fatty acid uptake	TM	21413	1.351	TM	21413	1.351	-----
Fatty acid uptake	EM	21863	1.357	TM	21413	1.351	ns
Fatty acid uptake	EMRA	21443	1.331	TM	21413	1.351	ns
Cholesterol uptake	N	5902	1	CM	5457	0.9146	ns
Cholesterol uptake	CM	5457	0.9146	CM	5457	0.9146	-----
Cholesterol uptake	TM	3239	0.6052	CM	5457	0.9146	***
Cholesterol uptake	EM	3119	0.5823	CM	5457	0.9146	***
Cholesterol uptake	EMRA	3043	0.5782	CM	5457	0.9146	***
Cholesterol uptake	N	5902	1	EM	3119	0.5823	***
Cholesterol uptake	CM	5457	0.9146	EM	3119	0.5823	***
Cholesterol uptake	TM	3239	0.6052	EM	3119	0.5823	ns
Cholesterol uptake	EM	3119	0.5823	EM	3119	0.5823	-----
Cholesterol uptake	EMRA	3043	0.5782	EM	3119	0.5823	ns
Cholesterol uptake	N	5902	1	N	5902	1	-----
Cholesterol uptake	CM	5457	0.9146	N	5902	1	ns
Cholesterol uptake	TM	3239	0.6052	N	5902	1	***
Cholesterol uptake	EM	3119	0.5823	N	5902	1	***
Cholesterol uptake	EMRA	3043	0.5782	N	5902	1	***
Cholesterol uptake	N	5902	1	EMRA	3043	0.5782	***
Cholesterol uptake	CM	5457	0.9146	EMRA	3043	0.5782	***
Cholesterol uptake	TM	3239	0.6052	EMRA	3043	0.5782	ns
Cholesterol uptake	EM	3119	0.5823	EMRA	3043	0.5782	ns
Cholesterol uptake	EMRA	3043	0.5782	EMRA	3043	0.5782	-----
Cholesterol uptake	N	5902	1	TM	3239	0.6052	***
Cholesterol uptake	CM	5457	0.9146	TM	3239	0.6052	***
Cholesterol uptake	TM	3239	0.6052	TM	3239	0.6052	-----
Cholesterol uptake	EM	3119	0.5823	TM	3239	0.6052	ns
Cholesterol uptake	EMRA	3043	0.5782	TM	3239	0.6052	ns
Neutral Lipid content	N	295.8	1	CM	326.9	1.108	***
Neutral Lipid content	CM	326.9	1.108	CM	326.9	1.108	-----
Neutral Lipid content	TM	353.3	1.192	CM	326.9	1.108	***
Neutral Lipid content	EM	358.5	1.21	CM	326.9	1.108	***
Neutral Lipid content	EMRA	367.5	1.242	CM	326.9	1.108	***
Neutral Lipid content	N	295.8	1	EM	358.5	1.21	***
Neutral Lipid content	CM	326.9	1.108	EM	358.5	1.21	***
Neutral Lipid content	TM	353.3	1.192	EM	358.5	1.21	ns
Neutral Lipid content	EM	358.5	1.21	EM	358.5	1.21	-----
Neutral Lipid content	EMRA	367.5	1.242	EM	358.5	1.21	ns
Neutral Lipid content	N	295.8	1	N	295.8	1	-----
Neutral Lipid content	CM	326.9	1.108	N	295.8	1	***
Neutral Lipid content	TM	353.3	1.192	N	295.8	1	***
Neutral Lipid content	EM	358.5	1.21	N	295.8	1	***
Neutral Lipid content	EMRA	367.5	1.242	N	295.8	1	***
Neutral Lipid content	N	295.8	1	EMRA	367.5	1.242	***
Neutral Lipid content	CM	326.9	1.108	EMRA	367.5	1.242	***
Neutral Lipid content	TM	353.3	1.192	EMRA	367.5	1.242	*
Neutral Lipid content	EM	358.5	1.21	EMRA	367.5	1.242	ns
Neutral Lipid content	EMRA	367.5	1.242	EMRA	367.5	1.242	-----
Neutral Lipid content	N	295.8	1	TM	353.3	1.192	***
Neutral Lipid content	CM	326.9	1.108	TM	353.3	1.192	***
Neutral Lipid content	TM	353.3	1.192	TM	353.3	1.192	-----
Neutral Lipid content	EM	358.5	1.21	TM	353.3	1.192	ns
Neutral Lipid content	EMRA	367.5	1.242	TM	353.3	1.192	*
ROS production	N	6180	1	CM	8943	1.48	***
ROS production	CM	8943	1.48	CM	8943	1.48	-----
ROS production	TM	7331	1.212	CM	8943	1.48	**
ROS production	EM	7725	1.282	CM	8943	1.48	ns
ROS production	EMRA	7915	1.349	CM	8943	1.48	ns
ROS production	N	6180	1	EM	7725	1.282	**
ROS production	CM	8943	1.48	EM	7725	1.282	ns
ROS production	TM	7331	1.212	EM	7725	1.282	ns
ROS production	EM	7725	1.282	EM	7725	1.282	-----
ROS production	EMRA	7915	1.349	EM	7725	1.282	ns
ROS production	N	6180	1	N	6180	1	-----
ROS production	CM	8943	1.48	N	6180	1	***
ROS production	TM	7331	1.212	N	6180	1	*
ROS production	EM	7725	1.282	N	6180	1	**
ROS production	EMRA	7915	1.349	N	6180	1	***
ROS production	N	6180	1	EMRA	7915	1.349	***
ROS production	CM	8943	1.48	EMRA	7915	1.349	ns
ROS production	TM	7331	1.212	EMRA	7915	1.349	ns
ROS production	EM	7725	1.282	EMRA	7915	1.349	ns
ROS production	EMRA	7915	1.349	EMRA	7915	1.349	-----
ROS production	N	6180	1	TM	7331	1.212	*
ROS production	CM	8943	1.48	TM	7331	1.212	**
ROS production	TM	7331	1.212	TM	7331	1.212	-----
ROS production	EM	7725	1.282	TM	7331	1.212	ns
ROS production	EMRA	7915	1.349	TM	7331	1.212	ns
Mit. membrane potential	N	1052	0	CM	3691	1.84	***
Mit. membrane potential	CM	3691	1.84	CM	3691	1.84	-----
Mit. membrane potential	TM	3724	1.86	CM	3691	1.84	ns
Mit. membrane potential	EM	4308	2.06	CM	3691	1.84	ns
Mit. membrane potential	EMRA	3020	1.58	CM	3691	1.84	ns
Mit. membrane potential	N	1052	0	EM	4308	2.06	***
Mit. membrane potential	CM	3691	1.84	EM	4308	2.06	ns
Mit. membrane potential	TM	3724	1.86	EM	4308	2.06	ns
Mit. membrane potential	EM	4308	2.06	EM	4308	2.06	-----
Mit. membrane potential	EMRA	3020	1.58	EM	4308	2.06	*
Mit. membrane potential	N	1052	0	N	1052	0	-----
Mit. membrane potential	CM	3691	1.84	N	1052	0	***
Mit. membrane potential	TM	3724	1.86	N	1052	0	***
Mit. membrane potential	EM	4308	2.06	N	1052	0	***
Mit. membrane potential	EMRA	3020	1.58	N	1052	0	***
Mit. membrane potential	N	1052	0	EMRA	3020	1.58	***
Mit. membrane potential	CM	3691	1.84	EMRA	3020	1.58	ns
Mit. membrane potential	TM	3724	1.86	EMRA	3020	1.58	ns
Mit. membrane potential	EM	4308	2.06	EMRA	3020	1.58	*
Mit. membrane potential	EMRA	3020	1.58	EMRA	3020	1.58	-----
Mit. membrane potential	N	1052	0	TM	3724	1.86	***
Mit. membrane potential	CM	3691	1.84	TM	3724	1.86	ns
Mit. membrane potential	TM	3724	1.86	TM	3724	1.86	-----
Mit. membrane potential	EM	4308	2.06	TM	3724	1.86	ns
Mit. membrane potential	EMRA	3020	1.58	TM	3724	1.86	ns
Mitochondrial mass	N	10655	1	CM	13205	1.222	*
Mitochondrial mass	CM	13205	1.222	CM	13205	1.222	-----
Mitochondrial mass	TM	10870	0.993	CM	13205	1.222	*
Mitochondrial mass	EM	10598	0.9816	CM	13205	1.222	**
Mitochondrial mass	EMRA	9393	0.9684	CM	13205	1.222	**
Mitochondrial mass	N	10655	1	EM	10598	0.9816	ns
Mitochondrial mass	CM	13205	1.222	EM	10598	0.9816	**
Mitochondrial mass	TM	10870	0.993	EM	10598	0.9816	ns
Mitochondrial mass	EM	10598	0.9816	EM	10598	0.9816	-----
Mitochondrial mass	EMRA	9393	0.9684	EM	10598	0.9816	ns
Mitochondrial mass	N	10655	1	N	10655	1	-----
Mitochondrial mass	CM	13205	1.222	N	10655	1	*
Mitochondrial mass	TM	10870	0.993	N	10655	1	ns
Mitochondrial mass	EM	10598	0.9816	N	10655	1	ns
Mitochondrial mass	EMRA	9393	0.9684	N	10655	1	ns
Mitochondrial mass	N	10655	1	EMRA	9393	0.9684	ns
Mitochondrial mass	CM	13205	1.222	EMRA	9393	0.9684	**
Mitochondrial mass	TM	10870	0.993	EMRA	9393	0.9684	ns
Mitochondrial mass	EM	10598	0.9816	EMRA	9393	0.9684	ns
Mitochondrial mass	EMRA	9393	0.9684	EMRA	9393	0.9684	-----
Mitochondrial mass	N	10655	1	TM	10870	0.993	ns
Mitochondrial mass	CM	13205	1.222	TM	10870	0.993	*
Mitochondrial mass	TM	10870	0.993	TM	10870	0.993	-----
Mitochondrial mass	EM	10598	0.9816	TM	10870	0.993	ns
Mitochondrial mass	EMRA	9393	0.9684	TM	10870	0.993	ns

## Sheet: S4 Response to activation
Assay	Subset 1	Raw Value	Normalized Value	Subset 2	Raw Value	Normalized Value	pValue
Short term activation (%CD69+)	N	74.11	1	CM	64.6	0.871677	ns
Short term activation (%CD69+)	CM	64.6	0.871677	CM	64.6	0.871677	-----
Short term activation (%CD69+)	TM	57.37	0.77412	CM	64.6	0.871677	ns
Short term activation (%CD69+)	EM	33.6	0.45338	CM	64.6	0.871677	***
Short term activation (%CD69+)	EMRA	52.5	0.708406	CM	64.6	0.871677	*
Short term activation (%CD69+)	N	74.11	1	EM	33.6	0.45338	***
Short term activation (%CD69+)	CM	64.6	0.871677	EM	33.6	0.45338	***
Short term activation (%CD69+)	TM	57.37	0.77412	EM	33.6	0.45338	***
Short term activation (%CD69+)	EM	33.6	0.45338	EM	33.6	0.45338	-----
Short term activation (%CD69+)	EMRA	52.5	0.708406	EM	33.6	0.45338	***
Short term activation (%CD69+)	N	74.11	1	N	74.11	1	-----
Short term activation (%CD69+)	CM	64.6	0.871677	N	74.11	1	ns
Short term activation (%CD69+)	TM	57.37	0.77412	N	74.11	1	**
Short term activation (%CD69+)	EM	33.6	0.45338	N	74.11	1	***
Short term activation (%CD69+)	EMRA	52.5	0.708406	N	74.11	1	***
Short term activation (%CD69+)	N	74.11	1	EMRA	52.5	0.708406	***
Short term activation (%CD69+)	CM	64.6	0.871677	EMRA	52.5	0.708406	*
Short term activation (%CD69+)	TM	57.37	0.77412	EMRA	52.5	0.708406	ns
Short term activation (%CD69+)	EM	33.6	0.45338	EMRA	52.5	0.708406	***
Short term activation (%CD69+)	EMRA	52.5	0.708406	EMRA	52.5	0.708406	-----
Short term activation (%CD69+)	N	74.11	1	TM	57.37	0.77412	**
Short term activation (%CD69+)	CM	64.6	0.871677	TM	57.37	0.77412	ns
Short term activation (%CD69+)	TM	57.37	0.77412	TM	57.37	0.77412	-----
Short term activation (%CD69+)	EM	33.6	0.45338	TM	57.37	0.77412	***
Short term activation (%CD69+)	EMRA	52.5	0.708406	TM	57.37	0.77412	ns
24h activation (%CD134+)	N	55.69	1	CM	42.76	0.767822	ns
24h activation (%CD134+)	CM	42.76	0.767822	CM	42.76	0.767822	-----
24h activation (%CD134+)	TM	20.93	0.37583	CM	42.76	0.767822	***
24h activation (%CD134+)	EM	44.29	0.795295	CM	42.76	0.767822	ns
24h activation (%CD134+)	EMRA	37.01	0.664572	CM	42.76	0.767822	ns
24h activation (%CD134+)	N	55.69	1	EM	44.29	0.795295	ns
24h activation (%CD134+)	CM	42.76	0.767822	EM	44.29	0.795295	ns
24h activation (%CD134+)	TM	20.93	0.37583	EM	44.29	0.795295	***
24h activation (%CD134+)	EM	44.29	0.795295	EM	44.29	0.795295	-----
24h activation (%CD134+)	EMRA	37.01	0.664572	EM	44.29	0.795295	ns
24h activation (%CD134+)	N	55.69	1	N	55.69	1	-----
24h activation (%CD134+)	CM	42.76	0.767822	N	55.69	1	ns
24h activation (%CD134+)	TM	20.93	0.37583	N	55.69	1	***
24h activation (%CD134+)	EM	44.29	0.795295	N	55.69	1	ns
24h activation (%CD134+)	EMRA	37.01	0.664572	N	55.69	1	**
24h activation (%CD134+)	N	55.69	1	EMRA	37.01	0.664572	**
24h activation (%CD134+)	CM	42.76	0.767822	EMRA	37.01	0.664572	ns
24h activation (%CD134+)	TM	20.93	0.37583	EMRA	37.01	0.664572	*
24h activation (%CD134+)	EM	44.29	0.795295	EMRA	37.01	0.664572	ns
24h activation (%CD134+)	EMRA	37.01	0.664572	EMRA	37.01	0.664572	-----
24h activation (%CD134+)	N	55.69	1	TM	20.93	0.37583	***
24h activation (%CD134+)	CM	42.76	0.767822	TM	20.93	0.37583	***
24h activation (%CD134+)	TM	20.93	0.37583	TM	20.93	0.37583	-----
24h activation (%CD134+)	EM	44.29	0.795295	TM	20.93	0.37583	***
24h activation (%CD134+)	EMRA	37.01	0.664572	TM	20.93	0.37583	*
%PD1+ (24h activation)	N	46.87	1	CM	50.54	1.0783	ns
%PD1+ (24h activation)	CM	50.54	1.0783	CM	50.54	1.0783	-----
%PD1+ (24h activation)	TM	19.6	0.418178	CM	50.54	1.0783	***
%PD1+ (24h activation)	EM	58.68	1.25197	CM	50.54	1.0783	ns
%PD1+ (24h activation)	EMRA	31.11	0.663751	CM	50.54	1.0783	***
%PD1+ (24h activation)	N	46.87	1	EM	58.68	1.25197	ns
%PD1+ (24h activation)	CM	50.54	1.0783	EM	58.68	1.25197	ns
%PD1+ (24h activation)	TM	19.6	0.418178	EM	58.68	1.25197	***
%PD1+ (24h activation)	EM	58.68	1.25197	EM	58.68	1.25197	-----
%PD1+ (24h activation)	EMRA	31.11	0.663751	EM	58.68	1.25197	***
%PD1+ (24h activation)	N	46.87	1	N	46.87	1	-----
%PD1+ (24h activation)	CM	50.54	1.0783	N	46.87	1	ns
%PD1+ (24h activation)	TM	19.6	0.418178	N	46.87	1	***
%PD1+ (24h activation)	EM	58.68	1.25197	N	46.87	1	ns
%PD1+ (24h activation)	EMRA	31.11	0.663751	N	46.87	1	**
%PD1+ (24h activation)	N	46.87	1	EMRA	31.11	0.663751	**
%PD1+ (24h activation)	CM	50.54	1.0783	EMRA	31.11	0.663751	***
%PD1+ (24h activation)	TM	19.6	0.418178	EMRA	31.11	0.663751	ns
%PD1+ (24h activation)	EM	58.68	1.25197	EMRA	31.11	0.663751	***
%PD1+ (24h activation)	EMRA	31.11	0.663751	EMRA	31.11	0.663751	-----
%PD1+ (24h activation)	N	46.87	1	TM	19.6	0.418178	***
%PD1+ (24h activation)	CM	50.54	1.0783	TM	19.6	0.418178	***
%PD1+ (24h activation)	TM	19.6	0.418178	TM	19.6	0.418178	-----
%PD1+ (24h activation)	EM	58.68	1.25197	TM	19.6	0.418178	***
%PD1+ (24h activation)	EMRA	31.11	0.663751	TM	19.6	0.418178	ns

## Sheet: S5 Metabolic response to act
Assay	Subset 1	Raw Value	Normalized Value	Subset 2	Raw Value	Normalized Value	pValue
Autophagy upregulation (Ratio activated/untreated)	N	1.446	1	CM	1.212	0.838174	*
Autophagy upregulation (Ratio activated/untreated)	CM	1.212	0.838174	CM	1.212	0.838174	-----
Autophagy upregulation (Ratio activated/untreated)	TM	1.022	0.706777	CM	1.212	0.838174	ns
Autophagy upregulation (Ratio activated/untreated)	EM	0.9539	0.659682	CM	1.212	0.838174	**
Autophagy upregulation (Ratio activated/untreated)	EMRA	1.31	0.905947	CM	1.212	0.838174	ns
Autophagy upregulation (Ratio activated/untreated)	N	1.446	1	EM	0.9539	0.659682	***
Autophagy upregulation (Ratio activated/untreated)	CM	1.212	0.838174	EM	0.9539	0.659682	**
Autophagy upregulation (Ratio activated/untreated)	TM	1.022	0.706777	EM	0.9539	0.659682	ns
Autophagy upregulation (Ratio activated/untreated)	EM	0.9539	0.659682	EM	0.9539	0.659682	-----
Autophagy upregulation (Ratio activated/untreated)	EMRA	1.31	0.905947	EM	0.9539	0.659682	***
Autophagy upregulation (Ratio activated/untreated)	N	1.446	1	N	1.446	1	-----
Autophagy upregulation (Ratio activated/untreated)	CM	1.212	0.838174	N	1.446	1	*
Autophagy upregulation (Ratio activated/untreated)	TM	1.022	0.706777	N	1.446	1	***
Autophagy upregulation (Ratio activated/untreated)	EM	0.9539	0.659682	N	1.446	1	***
Autophagy upregulation (Ratio activated/untreated)	EMRA	1.31	0.905947	N	1.446	1	ns
Autophagy upregulation (Ratio activated/untreated)	N	1.446	1	EMRA	1.31	0.905947	ns
Autophagy upregulation (Ratio activated/untreated)	CM	1.212	0.838174	EMRA	1.31	0.905947	ns
Autophagy upregulation (Ratio activated/untreated)	TM	1.022	0.706777	EMRA	1.31	0.905947	**
Autophagy upregulation (Ratio activated/untreated)	EM	0.9539	0.659682	EMRA	1.31	0.905947	***
Autophagy upregulation (Ratio activated/untreated)	EMRA	1.31	0.905947	EMRA	1.31	0.905947	-----
Autophagy upregulation (Ratio activated/untreated)	N	1.446	1	TM	1.022	0.706777	***
Autophagy upregulation (Ratio activated/untreated)	CM	1.212	0.838174	TM	1.022	0.706777	ns
Autophagy upregulation (Ratio activated/untreated)	TM	1.022	0.706777	TM	1.022	0.706777	-----
Autophagy upregulation (Ratio activated/untreated)	EM	0.9539	0.659682	TM	1.022	0.706777	ns
Autophagy upregulation (Ratio activated/untreated)	EMRA	1.31	0.905947	TM	1.022	0.706777	**
mTOR activation (%pS6+)	N	37.37	1	N	37.37	1	-----
mTOR activation (%pS6+)	CM+TM	22.95	0.614129	N	37.37	1	***
mTOR activation (%pS6+)	EM	20.35	0.544554	N	37.37	1	***
mTOR activation (%pS6+)	EMRA	14.83	0.396842	N	37.37	1	***
mTOR activation (%pS6+)	N	37.37	1	CM+TM	22.95	0.614129	***
mTOR activation (%pS6+)	CM+TM	22.95	0.614129	CM+TM	22.95	0.614129	-----
mTOR activation (%pS6+)	EM	20.35	0.544554	CM+TM	22.95	0.614129	ns
mTOR activation (%pS6+)	EMRA	14.83	0.396842	CM+TM	22.95	0.614129	*
mTOR activation (%pS6+)	N	37.37	1	EM	20.35	0.544554	***
mTOR activation (%pS6+)	CM+TM	22.95	0.614129	EM	20.35	0.544554	ns
mTOR activation (%pS6+)	EM	20.35	0.544554	EM	20.35	0.544554	-----
mTOR activation (%pS6+)	EMRA	14.83	0.396842	EM	20.35	0.544554	ns
mTOR activation (%pS6+)	N	37.37	1	EMRA	14.83	0.396842	***
mTOR activation (%pS6+)	CM+TM	22.95	0.614129	EMRA	14.83	0.396842	*
mTOR activation (%pS6+)	EM	20.35	0.544554	EMRA	14.83	0.396842	ns
mTOR activation (%pS6+)	EMRA	14.83	0.396842	EMRA	14.83	0.396842	-----

## Sheet: S6 Inhibition of activation
Assay	Subset 1	Raw Value	Normalized Value	Subset 2	Raw Value	Normalized Value	pValue
% inhibition due to block of glycolysis	N	60,13	1	CM	57,31	0.953102	ns
% inhibition due to block of glycolysis	CM	57,31	0.953102	CM	57,31	0.953102	-----
% inhibition due to block of glycolysis	TM	50,44	0.838849	CM	57,31	0.953102	ns
% inhibition due to block of glycolysis	EM	38,00	0.631964	CM	57,31	0.953102	ns
% inhibition due to block of glycolysis	EMRA	11,63	0.193414	CM	57,31	0.953102	***
% inhibition due to block of glycolysis	N	60,13	1	EM	38,00	0.631964	*
% inhibition due to block of glycolysis	CM	57,31	0.953102	EM	38,00	0.631964	ns
% inhibition due to block of glycolysis	TM	50,44	0.838849	EM	38,00	0.631964	ns
% inhibition due to block of glycolysis	EM	38,00	0.631964	EM	38,00	0.631964	-----
% inhibition due to block of glycolysis	EMRA	11,63	0.193414	EM	38,00	0.631964	**
% inhibition due to block of glycolysis	N	60,13	1	N	60,13	1	-----
% inhibition due to block of glycolysis	CM	57,31	0.953102	N	60,13	1	ns
% inhibition due to block of glycolysis	TM	50,44	0.838849	N	60,13	1	ns
% inhibition due to block of glycolysis	EM	38,00	0.631964	N	60,13	1	*
% inhibition due to block of glycolysis	EMRA	11,63	0.193414	N	60,13	1	***
% inhibition due to block of glycolysis	N	60,13	1	EMRA	11,63	0.193414	***
% inhibition due to block of glycolysis	CM	57,31	0.953102	EMRA	11,63	0.193414	***
% inhibition due to block of glycolysis	TM	50,44	0.838849	EMRA	11,63	0.193414	***
% inhibition due to block of glycolysis	EM	38,00	0.631964	EMRA	11,63	0.193414	**
% inhibition due to block of glycolysis	EMRA	11,63	0.193414	EMRA	11,63	0.193414	-----
% inhibition due to block of glycolysis	N	60,13	1	TM	50,44	0.838849	ns
% inhibition due to block of glycolysis	CM	57,31	0.953102	TM	50,44	0.838849	ns
% inhibition due to block of glycolysis	TM	50,44	0.838849	TM	50,44	0.838849	-----
% inhibition due to block of glycolysis	EM	38,00	0.631964	TM	50,44	0.838849	ns
% inhibition due to block of glycolysis	EMRA	11,63	0.193414	TM	50,44	0.838849	***
% inhibition due to block of glutaminolysis	N	22,36	1	CM	17,00	0.760286	ns
% inhibition due to block of glutaminolysis	CM	17,00	0.760286	CM	17,00	0.760286	-----
% inhibition due to block of glutaminolysis	TM	17,96	0.80322	CM	17,00	0.760286	ns
% inhibition due to block of glutaminolysis	EM	13,40	0.599284	CM	17,00	0.760286	ns
% inhibition due to block of glutaminolysis	EMRA	11,14	0.498211	CM	17,00	0.760286	ns
% inhibition due to block of glutaminolysis	N	22,36	1	EM	13,40	0.599284	ns
% inhibition due to block of glutaminolysis	CM	17,00	0.760286	EM	13,40	0.599284	ns
% inhibition due to block of glutaminolysis	TM	17,96	0.80322	EM	13,40	0.599284	ns
% inhibition due to block of glutaminolysis	EM	13,40	0.599284	EM	13,40	0.599284	-----
% inhibition due to block of glutaminolysis	EMRA	11,14	0.498211	EM	13,40	0.599284	ns
% inhibition due to block of glutaminolysis	N	22,36	1	N	22,36	1	-----
% inhibition due to block of glutaminolysis	CM	17,00	0.760286	N	22,36	1	ns
% inhibition due to block of glutaminolysis	TM	17,96	0.80322	N	22,36	1	ns
% inhibition due to block of glutaminolysis	EM	13,40	0.599284	N	22,36	1	ns
% inhibition due to block of glutaminolysis	EMRA	11,14	0.498211	N	22,36	1	ns
% inhibition due to block of glutaminolysis	N	22,36	1	EMRA	11,14	0.498211	ns
% inhibition due to block of glutaminolysis	CM	17,00	0.760286	EMRA	11,14	0.498211	ns
% inhibition due to block of glutaminolysis	TM	17,96	0.80322	EMRA	11,14	0.498211	ns
% inhibition due to block of glutaminolysis	EM	13,40	0.599284	EMRA	11,14	0.498211	ns
% inhibition due to block of glutaminolysis	EMRA	11,14	0.498211	EMRA	11,14	0.498211	-----
% inhibition due to block of glutaminolysis	N	22,36	1	TM	17,96	0.80322	ns
% inhibition due to block of glutaminolysis	CM	17,00	0.760286	TM	17,96	0.80322	ns
% inhibition due to block of glutaminolysis	TM	17,96	0.80322	TM	17,96	0.80322	-----
% inhibition due to block of glutaminolysis	EM	13,40	0.599284	TM	17,96	0.80322	ns
% inhibition due to block of glutaminolysis	EMRA	11,14	0.498211	TM	17,96	0.80322	ns
% inhibition due to block of mTOR	N	26,64	1	CM	23,11	0.867492	ns
% inhibition due to block of mTOR	CM	23,11	0.867492	CM	23,11	0.867492	-----
% inhibition due to block of mTOR	TM	17,23	0.646772	CM	23,11	0.867492	ns
% inhibition due to block of mTOR	EM	11,38	0.427177	CM	23,11	0.867492	*
% inhibition due to block of mTOR	EMRA	29,25	1.09797	CM	23,11	0.867492	ns
% inhibition due to block of mTOR	N	26,64	1	EM	11,38	0.427177	**
% inhibition due to block of mTOR	CM	23,11	0.867492	EM	11,38	0.427177	*
% inhibition due to block of mTOR	TM	17,23	0.646772	EM	11,38	0.427177	ns
% inhibition due to block of mTOR	EM	11,38	0.427177	EM	11,38	0.427177	-----
% inhibition due to block of mTOR	EMRA	29,25	1.09797	EM	11,38	0.427177	***
% inhibition due to block of mTOR	N	26,64	1	N	26,64	1	-----
% inhibition due to block of mTOR	CM	23,11	0.867492	N	26,64	1	ns
% inhibition due to block of mTOR	TM	17,23	0.646772	N	26,64	1	ns
% inhibition due to block of mTOR	EM	11,38	0.427177	N	26,64	1	**
% inhibition due to block of mTOR	EMRA	29,25	1.09797	N	26,64	1	ns
% inhibition due to block of mTOR	N	26,64	1	EMRA	29,25	1.09797	ns
% inhibition due to block of mTOR	CM	23,11	0.867492	EMRA	29,25	1.09797	ns
% inhibition due to block of mTOR	TM	17,23	0.646772	EMRA	29,25	1.09797	*
% inhibition due to block of mTOR	EM	11,38	0.427177	EMRA	29,25	1.09797	***
% inhibition due to block of mTOR	EMRA	29,25	1.09797	EMRA	29,25	1.09797	-----
% inhibition due to block of mTOR	N	26,64	1	TM	17,23	0.646772	ns
% inhibition due to block of mTOR	CM	23,11	0.867492	TM	17,23	0.646772	ns
% inhibition due to block of mTOR	TM	17,23	0.646772	TM	17,23	0.646772	-----
% inhibition due to block of mTOR	EM	11,38	0.427177	TM	17,23	0.646772	ns
% inhibition due to block of mTOR	EMRA	29,25	1.09797	TM	17,23	0.646772	*
% inhibition due to block of autophagy	N	31,48	1	CM	26,32	0.836086	ns
% inhibition due to block of autophagy	CM	26,32	0.836086	CM	26,32	0.836086	-----
% inhibition due to block of autophagy	TM	19,52	0.620076	CM	26,32	0.836086	ns
% inhibition due to block of autophagy	EM	19,15	0.608323	CM	26,32	0.836086	ns
% inhibition due to block of autophagy	EMRA	39,48	1.25413	CM	26,32	0.836086	ns
% inhibition due to block of autophagy	N	31,48	1	EM	19,15	0.608323	ns
% inhibition due to block of autophagy	CM	26,32	0.836086	EM	19,15	0.608323	ns
% inhibition due to block of autophagy	TM	19,52	0.620076	EM	19,15	0.608323	ns
% inhibition due to block of autophagy	EM	19,15	0.608323	EM	19,15	0.608323	-----
% inhibition due to block of autophagy	EMRA	39,48	1.25413	EM	19,15	0.608323	**
% inhibition due to block of autophagy	N	31,48	1	N	31,48	1	-----
% inhibition due to block of autophagy	CM	26,32	0.836086	N	31,48	1	ns
% inhibition due to block of autophagy	TM	19,52	0.620076	N	31,48	1	ns
% inhibition due to block of autophagy	EM	19,15	0.608323	N	31,48	1	ns
% inhibition due to block of autophagy	EMRA	39,48	1.25413	N	31,48	1	ns
% inhibition due to block of autophagy	N	31,48	1	EMRA	39,48	1.25413	ns
% inhibition due to block of autophagy	CM	26,32	0.836086	EMRA	39,48	1.25413	ns
% inhibition due to block of autophagy	TM	19,52	0.620076	EMRA	39,48	1.25413	*
% inhibition due to block of autophagy	EM	19,15	0.608323	EMRA	39,48	1.25413	**
% inhibition due to block of autophagy	EMRA	39,48	1.25413	EMRA	39,48	1.25413	-----
% inhibition due to block of autophagy	N	31,48	1	TM	19,52	0.620076	ns
% inhibition due to block of autophagy	CM	26,32	0.836086	TM	19,52	0.620076	ns
% inhibition due to block of autophagy	TM	19,52	0.620076	TM	19,52	0.620076	-----
% inhibition due to block of autophagy	EM	19,15	0.608323	TM	19,52	0.620076	ns
% inhibition due to block of autophagy	EMRA	39,48	1.25413	TM	19,52	0.620076	*
% inhibition due to block of FAO	N	3,315	1	CM	2,244	0.676923	ns
% inhibition due to block of FAO	CM	2,244	0.676923	CM	2,244	0.676923	-----
% inhibition due to block of FAO	TM	4,800	1.44796	CM	2,244	0.676923	ns
% inhibition due to block of FAO	EM	0	0	CM	2,244	0.676923	ns
% inhibition due to block of FAO	EMRA	0	0	CM	2,244	0.676923	ns
% inhibition due to block of FAO	N	3,315	1	EM	0	0	ns
% inhibition due to block of FAO	CM	2,244	0.676923	EM	0	0	ns
% inhibition due to block of FAO	TM	4,800	1.44796	EM	0	0	ns
% inhibition due to block of FAO	EM	0	0	EM	0	0	-----
% inhibition due to block of FAO	EMRA	0	0	EM	0	0	ns
% inhibition due to block of FAO	N	3,315	1	N	3,315	1	-----
% inhibition due to block of FAO	CM	2,244	0.676923	N	3,315	1	ns
% inhibition due to block of FAO	TM	4,800	1.44796	N	3,315	1	ns
% inhibition due to block of FAO	EM	0	0	N	3,315	1	ns
% inhibition due to block of FAO	EMRA	0	0	N	3,315	1	ns
% inhibition due to block of FAO	N	3,315	1	EMRA	0	0	ns
% inhibition due to block of FAO	CM	2,244	0.676923	EMRA	0	0	ns
% inhibition due to block of FAO	TM	4,800	1.44796	EMRA	0	0	ns
% inhibition due to block of FAO	EM	0	0	EMRA	0	0	ns
% inhibition due to block of FAO	EMRA	0	0	EMRA	0	0	-----
% inhibition due to block of FAO	N	3,315	1	TM	4,800	1.44796	ns
% inhibition due to block of FAO	CM	2,244	0.676923	TM	4,800	1.44796	ns
% inhibition due to block of FAO	TM	4,800	1.44796	TM	4,800	1.44796	-----
% inhibition due to block of FAO	EM	0	0	TM	4,800	1.44796	ns
% inhibition due to block of FAO	EMRA	0	0	TM	4,800	1.44796	ns
% inhibition due to block of FAS	N	6,360	1	CM	0	0	ns
% inhibition due to block of FAS	CM	0	0	CM	0	0	-----
% inhibition due to block of FAS	TM	7,280	1.14465	CM	0	0	ns
% inhibition due to block of FAS	EM	3,800	0.597484	CM	0	0	ns
% inhibition due to block of FAS	EMRA	8,170	1.28459	CM	0	0	ns
% inhibition due to block of FAS	N	6,360	1	EM	3,800	0.597484	ns
% inhibition due to block of FAS	CM	0	0	EM	3,800	0.597484	ns
% inhibition due to block of FAS	TM	7,280	1.14465	EM	3,800	0.597484	ns
% inhibition due to block of FAS	EM	3,800	0.597484	EM	3,800	0.597484	-----
% inhibition due to block of FAS	EMRA	8,170	1.28459	EM	3,800	0.597484	ns
% inhibition due to block of FAS	N	6,360	1	N	6,360	1	-----
% inhibition due to block of FAS	CM	0	0	N	6,360	1	ns
% inhibition due to block of FAS	TM	7,280	1.14465	N	6,360	1	ns
% inhibition due to block of FAS	EM	3,800	0.597484	N	6,360	1	ns
% inhibition due to block of FAS	EMRA	8,170	1.28459	N	6,360	1	ns
% inhibition due to block of FAS	N	6,360	1	EMRA	8,170	1.28459	ns
% inhibition due to block of FAS	CM	0	0	EMRA	8,170	1.28459	ns
% inhibition due to block of FAS	TM	7,280	1.14465	EMRA	8,170	1.28459	ns
% inhibition due to block of FAS	EM	3,800	0.597484	EMRA	8,170	1.28459	ns
% inhibition due to block of FAS	EMRA	8,170	1.28459	EMRA	8,170	1.28459	-----
% inhibition due to block of FAS	N	6,360	1	TM	7,280	1.14465	ns
% inhibition due to block of FAS	CM	0	0	TM	7,280	1.14465	ns
% inhibition due to block of FAS	TM	7,280	1.14465	TM	7,280	1.14465	-----
% inhibition due to block of FAS	EM	3,800	0.597484	TM	7,280	1.14465	ns
% inhibition due to block of FAS	EMRA	8,170	1.28459	TM	7,280	1.14465	ns
% inhibition due to block of chol. sinth.	N	13,33	1	CM	2,647	0.198575	ns
% inhibition due to block of chol. sinth.	CM	2,647	0.198575	CM	2,647	0.198575	-----
% inhibition due to block of chol. sinth.	TM	10,22	0.766692	CM	2,647	0.198575	ns
% inhibition due to block of chol. sinth.	EM	0	0	CM	2,647	0.198575	ns
% inhibition due to block of chol. sinth.	EMRA	8,382	0.628807	CM	2,647	0.198575	ns
% inhibition due to block of chol. sinth.	N	13,33	1	EM	0	0	ns
% inhibition due to block of chol. sinth.	CM	2,647	0.198575	EM	0	0	ns
% inhibition due to block of chol. sinth.	TM	10,22	0.766692	EM	0	0	ns
% inhibition due to block of chol. sinth.	EM	0	0	EM	0	0	-----
% inhibition due to block of chol. sinth.	EMRA	8,382	0.628807	EM	0	0	ns
% inhibition due to block of chol. sinth.	N	13,33	1	N	13,33	1	-----
% inhibition due to block of chol. sinth.	CM	2,647	0.198575	N	13,33	1	ns
% inhibition due to block of chol. sinth.	TM	10,22	0.766692	N	13,33	1	ns
% inhibition due to block of chol. sinth.	EM	0	0	N	13,33	1	ns
% inhibition due to block of chol. sinth.	EMRA	8,382	0.628807	N	13,33	1	ns
% inhibition due to block of chol. sinth.	N	13,33	1	EMRA	8,382	0.628807	ns
% inhibition due to block of chol. sinth.	CM	2,647	0.198575	EMRA	8,382	0.628807	ns
% inhibition due to block of chol. sinth.	TM	10,22	0.766692	EMRA	8,382	0.628807	ns
% inhibition due to block of chol. sinth.	EM	0	0	EMRA	8,382	0.628807	ns
% inhibition due to block of chol. sinth.	EMRA	8,382	0.628807	EMRA	8,382	0.628807	-----
% inhibition due to block of chol. sinth.	N	13,33	1	TM	10,22	0.766692	ns
% inhibition due to block of chol. sinth.	CM	2,647	0.198575	TM	10,22	0.766692	ns
% inhibition due to block of chol. sinth.	TM	10,22	0.766692	TM	10,22	0.766692	-----
% inhibition due to block of chol. sinth.	EM	0	0	TM	10,22	0.766692	ns
% inhibition due to block of chol. sinth.	EMRA	8,382	0.628807	TM	10,22	0.766692	ns
